# Supplementary material for: Rapid Micromolding of Sub-100 µm Microfluidic Channels Using an 8K Stereolithographic Resin 3D Printer
Source: Micromachines (Basel). 2023 Jul 28;14(8):1519. doi: 10.3390/mi14081519 (PMC10456470; doi:10.3390/mi14081519)
Supplement: Supplementary file 1 [file micromachines-14-01519-s001.zip]

Archive with 18 entries (14 files):
- Supplementary Info - STL files/Chips/
- Supplementary Info - STL files/Chips/drop_gen_filter50Um.stl
- Supplementary Info - STL files/Chips/drop_gen_reservoir.stl
- Supplementary Info - STL files/Chips/drop_gen_v_res.stl
- Supplementary Info - STL files/Chips/mixer_z.stl
- Supplementary Info - STL files/Chips/ramp_drop_gen_750UmOi.stl
- Supplementary Info - STL files/Test_Structures/
- Supplementary Info - STL files/Test_Structures/Cavity/
- Supplementary Info - STL files/Test_Structures/Cavity/3D printing test structures_cav.stl
- Supplementary Info - STL files/Test_Structures/Cavity/3DMTS - Aspect Ratio_cav.stl
- Supplementary Info - STL files/Test_Structures/Cavity/3DMTS - ramps_cav.stl
- Supplementary Info - STL files/Test_Structures/Cavity/3DMTS - Stairs_cav.stl
- Supplementary Info - STL files/Test_Structures/Extrustion/
- Supplementary Info - STL files/Test_Structures/Extrustion/3D printing test structures_ext.stl
- Supplementary Info - STL files/Test_Structures/Extrustion/3DMTS - Aspect Ratio_4mmbase_ext.stl
- Supplementary Info - STL files/Test_Structures/Extrustion/3DMTS - ramps_ext.stl
- Supplementary Info - STL files/Test_Structures/Extrustion/3DMTS - Spacing between structtures_ext.stl
- Supplementary Info - STL files/Test_Structures/Extrustion/3DMTS - Stairs_4mm base_ext.stl
